# Supplementary material for: Cytogenetic Analysis of Satellitome of Madagascar Leaf-Tailed Geckos
Source: Genes (Basel). 2024 Mar 28;15(4):429. doi: 10.3390/genes15040429 (PMC11049218; doi:10.3390/genes15040429)
Supplement: Supplementary file 1 [file genes-15-00429-s001.zip]

Archive with 5 entries (5 files):
- figure S1.png
- figure S2.png
- Table S1.xlsx
- Table S2.xlsx
- Table S3.xlsx
