# Supplementary material for: Cytogenetic Analysis of Satellitome of Madagascar Leaf-Tailed Geckos
Source: Genes (Basel). 2024 Mar 28;15(4):429. doi: 10.3390/genes15040429 (PMC11049218; doi:10.3390/genes15040429)
Supplement: Supplementary file 1 [file genes-15-00429-s001.zip › Table S1.xlsx]

## Sheet: table s1
	Table S1: Geneious Prime map-to-reference parame-ters.
	Options	Parameters
	Mapper	Geneious
	Fine tuning	Iterate 3 times
	Map multipel best matches	To all
	Allow gaps	Yes
	Maximum gap per read	0.1
	Maximum gap size	10
	Minimum overlap	50
	Minimum overlap identity	0.75
	Word length	8
	Index word length	8
	Maximum mismatches per read	0.25
	Accurately map reads with errors to repeat regions	Yes
