# Supplementary material for: Cytogenetic Analysis of Satellitome of Madagascar Leaf-Tailed Geckos
Source: Genes (Basel). 2024 Mar 28;15(4):429. doi: 10.3390/genes15040429 (PMC11049218; doi:10.3390/genes15040429)
Supplement: Supplementary file 1 [file genes-15-00429-s001.zip › Table S2.xlsx]

## Sheet: table s2
Table S2 Sequences of identified satellite motifs from Uroplatus henkeli, the sequences of the designed probes for in situ hybridization and the results of their analyses
Satellite name	Monomer sequence	Sequence Length	% AT	Divergence	% in genome	Probe sequence	illumina reads were mapped to pentamere	Position in female genome of U. henkeli	Blast similarity
UhenSat01-129	TCCATCTAGTCCAGCATCCTGTCTCACACAGTGGCCAACCAGTTCCTCTGGAGGGCCAACAACAGGGCAGAGAGGCCGAGGCCTTCATAAGAACATCAGAAGAGCCCTGCTGGATCAGACCAGTGAGGG	129	0.434	13.59	0.473641	TCCATCTAGTCCAGCATCCTGTCTCACACAGT	in tandem	centromeric and telomeric regions of all chromosomes	genome(s) of gecko(s), similarity to AY738200, KP317562 (Oedura reticulata, Plestiodon chinensis)
UhenSat02-168	ACACATTTGCTAACTAGCTTTTTTCATGTATTTTGCATTTTCTATATTGCGTTTTCTAAGCACTCCTACATGCAATCTTGAATTCGCACTTACCATTCATATAAGCATTTTATCCTTATTTCAAACTGATGTCCGTTTTGTATCTCCTACGTTCTTTGTGAATGCAAG	168	0.667	4.25	0.426175	ACACATTTGCTAACTAGCTTTTTTCATGTATT	in tandem	centromeric regions of all chromosomes	genome(s) of lacertid(s)
UhenSat03-140	CTCTGGAGAGTTGKMMWGAGNNASYSTGGCTCAGTGGCAGAGCCTCTGCTTGGGATRCAGAAGGACCCAGGTTCAATCCCCGGCATCTCCTGTTAAAAGGACCAGGCAGTAGGTGATGGGAAAGACCTCTCTGCTTGAGT	140	0.451	19.39	0.287229	GGCAGAGCCTCTGCTTGGGATRCAGAAGGACC	in tandem	centromeric and telomeric regions of all chromosomes, and accumulation in W chromosome	genome(s) of gecko(s)
UhenSat04-103	CCAAGGAAATAAAACTGGCCTCGACCGGCCTTTTGCCTTTTGCATTACTCCCCCCAAAGGGCATTAAGATCTGCAGATCAGAATCTGGTCAGAGTCCCCGGCC	103	0.476	18.53	0.284631	CCAAGGAAATAAAACTGGCCTCGACCGGCCTT	in tandem	interstitial band and telomere in W chromosome	genome(s) of gecko(s)
UhenSat05-153	GAGGATCCGTGAGGATCCGTGCCTCGGAASCCTGTTTTTGCTCCCTGGTGTAGCCACGAAGGCGTGGATCCRTGATTTTTGTGGTGTGGTCTGTGCCTGTGTACTTGTTACGTGATTTGATGGTGCGTTTGGGGTGACCCACGCAAAAAGCGT	153	0.461	9.56	0.240324	GAGGATCCGTGAGGATCCGTGCCTCGGAASCC	in tandem	centromeric regions of all chromosomes, and extensive accumulation in W chromosome	genome(s) of gecko(s)
UhenSat06-4136	GCCTCTGGGGCTGCTGCTCCTGCCACCGGGGTCTCTGGGCTGTCCGGGCTAGTGGAGGCGGGCTCTTCCCCGCCCCTTACGGGGCTTGCTGGCTCGGGGGCGCTAACTTCCGGTTGGTCGGAAGATTCTACCGGCCATTCCACGGCTGGTTCCCTTTCTGGTGGTTCACTCCCTTCGTCCTGCCCATCGTCGTTTGCTGGGAATCGGTGTCTGAGCTGATCTACATGTCTCCTCACCGTCTGTCCTTCCCCTAGCTTCACCAGATAAGATACGGGACCCGTCACTTTAATGACTGTAGCCTCCACCCAGCGTGGGCCCCCACCATAATTCCTAGTGTAGACGGCCGCTCCAACCTCGAACCCTCTTGGTGCAGCCGCCTGCGCTTCTCCCGTTTTCTTG…	4136	0.437	16.36	0.237137	GCCTCTGGGGCTGCTGCTCCTGCCACCGGGGT	in tandem	scattered signal across all chromosomes	genome(s) of gecko(s)
UhenSat07-3689	ACCCAATCTATCTTGAAGAGGAGTGATAATTTTTTAGACATGGGCACACAATTAAGATCGGGCAAACAGTACAGAACACAACATACCAGTTACCACAACAGGAGGAGACCAAACAGAATCCACAGGTAGTTAACTTAACTAGTGTTTCATTCACACCTTTGGAGATGTCAGTCCTCAGCAAAGGCTTCTCTTTTGTACCTACCCCTCCGGTGAATTCTTTTCTCACAACTATAGAGATACAGCACTTGTTTAGAAAAATTAGATTGGCCGATTTTTTTAAAGGAGTTTCAGACACTCAGACAACTCCCACAGCAGCTAACACATTAAGACCTAAATCTACATTCAATCCCCCTACAACTAACCCCAGAATTCTAGCTTTTCAGGAACTTGTGTCGGAGG…	3689	0.631	6.26	0.203092	ACCCAATCTATCTTGAAGAGGAGTGATAATTT	in tandem	scattered signal across all chromosomes	genome(s) of gecko(s)
UhenSat08-145	CAATATTTTAGAATCGAAAAAGCGGAACTACCGCAACTTTAATACCCGTTTCCAGGCCAAAATGCTTCCGGAACACCCCGGAACGGGCATTAAACAAACAAGAGTACTGCCAAAAACAGTGGGATTCATTATGGACACTCGAGAA	145	0.566	8.92	0.151405	CAATATTTTAGAATCGAAAAAGCGGAACTACC	in tandem	accumulation in W chromosome, perhaps weak signal in autosomes	genome(s) of gecko(s)
UhenSat09-182	GCAAGGGTGCCCTCCCCTATTGTCTATGGGGCAAGATTCCCCAGGGGCAGACTGGTTCCCATTATTCCCTATGGGCAACCATGCATTCTCTATGGGAAGGTTTTTCTCCCCCTATTCCCTGTGGGCAAACGTGGTTCCCAGCGCTCCCTTTGGGCAAGAGTGCCTCCCCTTACTCCCTCTGG	182	0.434	13.15	0.0605635	GCAAGGGTGCCCTCCCCTATTGTCTATGGGGC	in tandem	interstitial band and telomere in W chromosome, and interstitial in another chromosome	genome(s) of gecko(s)
UhenSat10-29	AGAGGCACCTTTAAGACAAGTTTGAGTCC	29	0.552	9.11	0.0553916	AGAGGCACCTTTAAGACAAGTTTGAGTCC	in tandem	interstitial band in W chromosome	genome(s) of gecko(s)
UhenSat11-61	TGCGTTATAACATTCTCCTTCTAGATTCTAAGAGTAAATAGTCAAGATTTAAACAAAACTG	61	0.705	9.80	0.0338545	TGCGTTATAACATTCTCCTTCTAGATTCTAAG	in tandem	scattered signal across all chromosomes, and prominent interstitial band and telomere in W chromosome	genome(s) of gecko(s)
UhenSat12-39	CAGGCAGAGATGATAGATAGATAGACAGACAGNNACAGG	39	0.541	20.82	0.0313845	CAGGCAGAGATGATAGATAGATAGACAGACAG	in tandem	telomeric regions in W chromosome	many vertebrates, mutant motif consisting of GATA, GAGA, GAGA-like microsatellites
UhenSat13-92	GCAAGGCAGGGTGAGAAATGCAGCAGACACAAGGCCAAGCAGCAGAACAGACAGTAGCAGCAACAGCGAGGCCAGTCAGCAAGCAGTCAACA	92	0.446	6.92	0.0241363	GCAAGGCAGGGTGAGAAATGCAGCAGACACAA	in tandem	telomeric region in W chromosome	genome(s) of gecko(s)
UhenSat14-65	GTCTTGGGTGGGAAAGTGTGTGCAGATCAGGGGRAAAGTGGATGTGGATCGTGGAGAAAGTGTGT	65	0.484	9.30	0.0140954	GTCTTGGGTGGGAAAGTGTGTGCAGATCAGGG	in tandem	scattered signal across all chromosomes	genome(s) of gecko(s)
UhenSat15-50	GTCTGTGTGTATGAACAGCCTATGAGSTTCCTTATTGCTAAGTGCAATTG	50	0.58	16.13	0.00486891	GTCTGTGTGTATGAACAGCCTATGAGSTTCCT	in tandem	scattered signal across all chromosomes, and interstitial band and telomere in W chromosome	-
UhenSat16-147	GTGTGTTTTCATGGGAGTGCCAGTGTGGAGAACAGTGTTTTGTGTAGGTGCTGTCCTTTTCCGAARTAACAACGTGGGGCACCTATGGGAAGCAAAGCTTTATCCAGCCAGAACAGGGAAGAGAGTTACTGGGAAATTGGGAGACAT	147	0.521	6.76	0.00387403	GTGTGTTTTCATGGGAGTGCCAGTGTGGAGAA	in tandem	scattered signal across all chromosomes	-
UhenSat17-31	CTGCAGTGGGGAGGGCATTACTGAGGGAAAG	31	0.419	9.01	0.0024889	CTGCAGTGGGGAGGGCATTACTGAGGGAAAG	in tandem	scattered signal across all chromosomes	genome(s) of gecko(s)
motif derived from putative contamination	ATGACGTGACATCTGGGAGACATCGAGTGGGACTAGGGTTCCAATAGATCATCATCAGAGTCTAGCCACCGTCATCAGACGTCAAAGTAACATGATCTATCCAGCCGTTGTGTCTCGACATCACTTCAAGCTGGCACGGTGACGACATCTGTCAGTGTCAACTTGGCAAGAACGACACAGTGTCCAACGACTAGGGTCATCTACATCCATCTAGGACATCATCAGACAGGTCAAGCAACGCATCTCAAGGCCAAAGATCCACCAGAACGGGGACTTGGTCGACACGTTTGGTGACATTCGCAACTTGGTTGACGTCAAGCTTGGGACACGGCTCAGTCAACTCAAGGTCACGACACGCACTCAGGAGACATCTAGGACACTACACTGAGTTCACCAGGA…	489	0.493				reads did not map	not tested	-
motif derived from putative contamination	TCMAAWCTGCTCTRTSWAAAGRAASGTTMAACTCTGTGAGTTGAAYRCACACAWCACAAAGRAGTTWCTGAGAATBMTTCTGTCTAGYWTTTATRYGAAGAWATYYCSTTTTCYAMCRWWGGCCTCAAAGMGSTYSAAATMTCCACTTGCARAYTYYACAAAMAGAGTGTT	171	0.637				reads did not map	not tested	human
motif derived from putative contamination	AGAGAGTAATTGAGTGAAATTGGTGAGTTTGGTGGTGATTCCGGGGTGCAAGGAACTGACTCCAGCTGAAATCTGGGCGTGGTTGGAGAGTAGCTGGGACAGACAGGAGAGTCCCTGAGGGCTGGTGAAGACATGAGAGAGACT	144	0.479				not in tandem	not tested	human
motif derived from putative contamination	CGGTGTCGGAATGGGCTAAAATTTGACAGGTTGATCGGAAACAAAAATCGCGCCGGGGGCAATTTCGTCATTTTTCGCGA	80	0.512				not in tandem	not tested	Olea europaea
motif derived from putative contamination	CAGTATATAATATATATTTGGTGTACTTTGATATTTTATGTA	42	0.81				a lot of variation	not tested	human, but a small similarity to gecko
motif derived from putative contamination	CTACGGTGACCCCAGACAGAACCACAGGATTTACGTGCC	39	0.436				in tandem	not tested	human and rodents
motif derived from putative contamination	GACGTGCTAAAACCGGAACCCAAAACAATGGGAGT	35	0.514				a lot of variation	not tested	human
