# Supplementary material for: Cytogenetic Analysis of Satellitome of Madagascar Leaf-Tailed Geckos
Source: Genes (Basel). 2024 Mar 28;15(4):429. doi: 10.3390/genes15040429 (PMC11049218; doi:10.3390/genes15040429)
Supplement: Supplementary file 1 [file genes-15-00429-s001.zip › Table S3.xlsx]

## Sheet: Sheet1
	Table S3 Results of the qPCR test of homology of sex chromosomes between Uroplatus henkeli and Uroplatus guentheri.
	Gene symbol	Gene name	Position in chicken genome	Note	Primer name	Forward primer	Reverse primer	Normalized female/male gene copy ratio of Uroplatus guentheri
	mecom	MDS1 and EVI1 complex locus	9	normalization	mecom_5	AGGAGATTTTGTGAGGGCAAGA	GCTGTTGGAAAGGTAAGACCAG	1
	noct	nocturnin	4	autosomal/pseudoautosomal control	noct_5	CTTGGGGAAGGCAAAGACAA	GACTAAGGAGTGGCTGAAAGGT	0.987087
	rag1	recombination activating 1	5	autosomal/pseudoautosomal control	umi_rag1_4	CTGCAACATTTGGTTGATGACTAC	CAGACACCAGGGCGGAA	1.03447
	cdc73	cell division cycle 73	8	Z-specific in Uroplatus henkeli	cdc73_1	AGGTCCACTATCAAGACGGATTT	TTGTCCTCCACACCCTTTCC	0.650221
	eps15	epidermal growth factor receptor pathway substrate 15	8	Z-specific in Uroplatus henkeli	eps15_1	AGGATGAAGTAAAAAGGGAGAGCA	CGGCACATTTCTGTCTGATGG	0.486337
	hectd3	HECT domain E3 ubiquitin protein ligase 3	8	Z-specific in Uroplatus henkeli	hectd3_1	CCGCCTTCGGGGCATAAA	CGGTAGAGCACATCAGGGTC	0.39394
	lrrc41	leucine rich repeat containing 41	8	Z-specific in Uroplatus henkeli	lrrc41_2	CCTTTATGACTTTGTTTTTGCCGTT	ATGGCTTGCTGTTTTCAGGG	0.426832
	bsg	basigin	28	Z-specific in Uroplatus henkeli	bsg_2	ATAAAGTCGCCCCTGTCTCAA	GGAGTGCTGCTTGTAGGTG	0.638362
	dot1l	DOT1 like histone lysine methyltransferase	28	Z-specific in Uroplatus henkeli	dot1l_4	CCTGCCACGGGAACCATAAA	ACGATTTGCGTTTGGGCGA	0.446857
